# Supplementary material for: Fecal PCR survey and genome analysis of Lawsonia intracellularis in China
Source: Front Vet Sci. 2024 Feb 7;11:1324768. doi: 10.3389/fvets.2024.1324768 (PMC10879436; doi:10.3389/fvets.2024.1324768)
Supplement: Supplementary Figure 1 — Evaluation of the specificity of the qPCR method developed in this study by generating amplification curves of the method on detecting different pathogens. [file Data_Sheet_1.ZIP]

Archive with 8 entries (7 files):
- Supplementary materials/
- Supplementary materials/Fig. S1.pdf
- Supplementary materials/Table S1.xlsx
- Supplementary materials/Table S2.xlsx
- Supplementary materials/Table S3.xlsx
- Supplementary materials/Table S4.xlsx
- Supplementary materials/Table S5.xlsx
- Supplementary materials/Text 1.txt
