# Supplementary material for: Fecal PCR survey and genome analysis of Lawsonia intracellularis in China
Source: Front Vet Sci. 2024 Feb 7;11:1324768. doi: 10.3389/fvets.2024.1324768 (PMC10879436; doi:10.3389/fvets.2024.1324768)
Supplement: Supplementary Figure 1 — Evaluation of the specificity of the qPCR method developed in this study by generating amplification curves of the method on detecting different pathogens. [file Data_Sheet_1.ZIP › Supplementary materials/Table S1.xlsx]

## Sheet: Sheet1
Table S1. Numbers of fecal samples collected from healthy pigs at different ages in 47 Chinese farms.
Farm numbers	Ages (day-old)	Numbers of samples collected	Numbers of postive sample	Positive detection rate
1	14	10	0	0
2	28	15	9	0.2571
3	28	40	3	0.075
4	29	20	2	0.1
5	42	15	0	0
6	42	10	0	0
7	44	15	1	0.0667
8	56	10	0	0
9	63	10	0	0
10	70	10	0	0
11	70	14	5	0.3571
12	70	32	2	0.0625
13	70	12	5	0.4167
14	70	20	4	0.4
15	70	15	7	0.6364
16	70	11	4	0.3636
17	72	15	9	0.6
18	72	10	9	0.9
19	84	20	12	0.6
20	85	15	12	0.8
21	95	15	11	0.9231
22	96	15	10	0.6667
23	98	15	9	0.6
24	98	15	8	0.5333
25	100	15	1	0.6
26	105	15	6	0.4
27	105	15	6	0.4286
28	112	15	5	0.3333
29	126	15	8	0.5333
30	126	15	3	0.2
31	126	15	8	0.5333
32	126	15	8	0.5333
33	126	15	8	0.5333
34	126	15	10	0.6667
35	140	15	2	0.6
36	145	15	9	0.6
37	155	15	9	0.6
38	155	10	4	0.4
39	158	10	1	0.1
40	184	53	4	0.0645
41	Sows	45	8	0.1778
42	Sows	25	24	0.2
43	Sows	65	60	0.4
44	Sows	32	1	0.3333
45	Sows	27	3	0.0667
46	Sows	25	3	0.2
47	Sows	25	6	0.2667
