# Supplementary material for: Fecal PCR survey and genome analysis of Lawsonia intracellularis in China
Source: Front Vet Sci. 2024 Feb 7;11:1324768. doi: 10.3389/fvets.2024.1324768 (PMC10879436; doi:10.3389/fvets.2024.1324768)
Supplement: Supplementary Figure 1 — Evaluation of the specificity of the qPCR method developed in this study by generating amplification curves of the method on detecting different pathogens. [file Data_Sheet_1.ZIP › Supplementary materials/Table S2.xlsx]

## Sheet: Sheet1
Table S2. Numbers of fecal samples from diarrheal pigs at different ages in 125 Chinese farms.
Groups	Age (day-old)	Numbers of total samples	Numbers of positive samples	Positive detection rate
Weaners	30	2	0	0
Weaners	38	2	1	0.5
Weaners	42	3	1	0.333333
Weaners	43	4	0	0
Weaners	43	2	0	0
Weaners	43	2	1	0.5
Weaners	44	1	0	0
Weaners	44	1	0	0
Weaners	45	10	0	0
Gilts	47	4	0	0
Gilts	48	1	0	0
Weaners	49	7	0	0
Weaners	50	4	1	0.25
Weaners	51	1	0	0
Weaners	54	7	1	0.142857
Weaners	55	5	0	0
Weaners	56	6	0	0
Weaners	57	8	1	0.125
Weaners	60	5	0	0
Gilts	62	17	2	0.117647
Gilts	64	3	0	0
Weaners	65	14	2	0.142857
Finisher pigs	73	23	3	0.130435
Finisher pigs	75	8	3	0.375
Finisher pigs	77	32	8	0.25
Finisher pigs	78	41	4	0.097561
Finisher pigs	79	15	2	0.133333
Gilts	86	2	0	0
Gilts	87	1	1	1
Finisher pigs	94	20	1	0.05
Finisher pigs	110	10	4	0.4
Finisher pigs	112	25	5	0.2
Gilts	125	2	1	0.5
Fattening pigs	128	15	2	0.133333
Gilts	130	1	0	0
Fattening pigs	132	15	1	0.0666667
Fattening pigs	134	20	3	0.15
Fattening pigs	135	25	11	0.44
Fattening pigs	137	18	7	0.388889
Fattening pigs	140	5	3	0.6
Fattening pigs	144	10	3	0.3
Fattening pigs	145	33	14	0.424242
Fattening pigs	151	2	2	1
Gilts	155	1	0	0
Fattening pigs	157	12	1	0.0833333
Gilts	162	2	2	1
Gilts	165	7	7	1
Gilts	168	2	1	0.5
Gilts	169	7	2	0.285714
Gilts	170	3	1	0.333333
Gilts	178	1	0	0
Gilts	179	3	0	0
Gilts	180	3	2	0.666667
Gilts	186	2	1	0.5
Gilts	189	5	0	0
Gilts	196	1	1	1
Gilts	210	5	2	0.4
Gilts	211	1	0	0
Gilts	226	2	2	1
Gilts	230	3	2	0.666667
Gilts	245	3	1	0.333333
Gilts	247	2	1	0.5
Gilts	249	3	1	0.333333
Sows	Sows	120	35	0.291667
Boars	Boars	85	18	0.211765
