# Supplementary material for: Fecal PCR survey and genome analysis of Lawsonia intracellularis in China
Source: Front Vet Sci. 2024 Feb 7;11:1324768. doi: 10.3389/fvets.2024.1324768 (PMC10879436; doi:10.3389/fvets.2024.1324768)
Supplement: Supplementary Figure 1 — Evaluation of the specificity of the qPCR method developed in this study by generating amplification curves of the method on detecting different pathogens. [file Data_Sheet_1.ZIP › Supplementary materials/Table S3.xlsx]

## Sheet: PPE-GX01-2022-Li.card.anno
Table S3. Antimicrobial resistance genes possessed by L. intracellularis PPE-GX01-2022.
GeneID	identify(%)	identify-len	evalue	similar(%)	AROid	Protein	geneID	species	DNA Accession	AMR Gene Family	Drug Class	Resistance Mechanism
PPE-GX01-2022-Li000170	37.028	397	4.74e-87	95.43	ARO:3003463	CCP45025.1	Mycobacterium tuberculosis kasA mutant conferring resistance to isoniazid	Mycobacterium tuberculosis H37Rv	AL123456	antibiotic resistant kasA	isoniazid;triclosan	antibiotic target alteration
PPE-GX01-2022-Li000172	48.963	241	1.65e-70	97.57	ARO:3004049	gb|NP_415611.1|ARO:3004049|antibiotic	_	_	_	_	_	_
PPE-GX01-2022-Li000186	36.187	257	2.54e-57	88.92	ARO:3003386	AAC76209.2	Escherichia coli folP with mutation conferring resistance to sulfonamides	Escherichia coli str. K-12 substr. MG1655	U00096.3	sulfonamide resistant dihydropteroate synthase folP	sulfonamide antibiotic;sulfone antibiotic	antibiotic target alteration
PPE-GX01-2022-Li000228	38.122	543	4.14e-117	96.96	ARO:3003986	APB03219.1	TaeA	Paenibacillus sp. LC231	KX531049.1	ATP-binding cassette (ABC) antibiotic efflux pump	macrolide antibiotic;fluoroquinolone antibiotic;cephalosporin;penam;tetracycline antibiotic;peptide antibiotic;acridine dye;rifamycin antibiotic;pleuromutilin antibiotic;nitroimidazole antibiotic	antibiotic efflux
PPE-GX01-2022-Li000299	38.756	209	1.9e-58	94.57	ARO:3003725	ACL19707.1	vanXI	Desulfitobacterium hafniense DCB-2	CP001336.1	vanX;glycopeptide resistance gene cluster	glycopeptide antibiotic	antibiotic target alteration
PPE-GX01-2022-Li000362	46.8	250	1.01e-85	98.42	ARO:3004045	AAC74370.1	antibiotic resistant fabI	Escherichia coli str. K-12 substr. MG1655	U00096.3	antibiotic resistant fabI	isoniazid;triclosan	antibiotic target alteration
PPE-GX01-2022-Li000369	29.739	575	6.62e-80	86.46	ARO:3003746	AKA86814	optrA	Enterococcus faecalis	KP399637	ABC-F ATP-binding cassette ribosomal protection protein	macrolide antibiotic;lincosamide antibiotic;streptogramin antibiotic;tetracycline antibiotic;oxazolidinone antibiotic;phenicol antibiotic;pleuromutilin antibiotic	antibiotic target protection
PPE-GX01-2022-Li000525	40.363	441	2.13e-116	96.92	ARO:3003953	ADO96486.1	hmrM	Haemophilus influenzae R2846	CP002276.1	multidrug and toxic compound extrusion (MATE) transporter	fluoroquinolone antibiotic;glycylcycline;tetracycline antibiotic;acridine dye	antibiotic efflux
PPE-GX01-2022-Li000582	48.134	268	3.3e-79	97.81	ARO:3002986	AAC76093.1	bacA	Escherichia coli str. K-12 substr. MG1655	U00096.3	undecaprenyl pyrophosphate related proteins	peptide antibiotic	antibiotic target alteration
PPE-GX01-2022-Li000619	28.398	493	1.16e-54	100	ARO:3003092	ALL09868.1	Enterococcus faecium cls conferring resistance to daptomycin	Enterococcus faecium	CP013009.1	daptomycin resistant cls	peptide antibiotic	antibiotic target alteration
PPE-GX01-2022-Li000655	39.655	290	2.31e-68	95.39	ARO:3003574	AJF83452.1	LpxC	Acinetobacter baumannii	CP010781.1	Acinetobacter mutant Lpx gene conferring resistance to colistin	peptide antibiotic	antibiotic target alteration
PPE-GX01-2022-Li000713	36.765	340	1.27e-59	94.97	ARO:3003907	ACX65640.1	cipA	Paenibacillus sp. Y412MC10	CP001793.1	Cfr 23S ribosomal RNA methyltransferase	macrolide antibiotic;lincosamide antibiotic;streptogramin antibiotic;oxazolidinone antibiotic;phenicol antibiotic;pleuromutilin antibiotic	antibiotic target alteration
PPE-GX01-2022-Li000792	38.218	348	6.77e-79	59.48	ARO:3004721	CCP44394.1	Mycobacterium tuberculosis rpsA mutations conferring resistance to Pyrazinamide	Mycobacterium tuberculosis H37Rv	AL123456.3	pyrazinamide resistant rpsA	pyrazinamide	antibiotic target alteration
PPE-GX01-2022-Li000822	51.94	799	0	97.43	ARO:3003995	CAJ66820.1	Clostridioides difficile gyrA conferring resistance to fluoroquinolones	Clostridioides difficile 630	AM180355.1	fluoroquinolone resistant gyrA	fluoroquinolone antibiotic;nybomycin	antibiotic target alteration
PPE-GX01-2022-Li000823	46.994	815	0	100	ARO:3003307	AAL22694.1	Salmonella serovars gyrB conferring resistance to fluoroquinolone	Salmonella enterica subsp. enterica serovar Typhimurium str. LT2	AE006468.2	fluoroquinolone resistant gyrB	fluoroquinolone antibiotic;aminocoumarin antibiotic	antibiotic target alteration
PPE-GX01-2022-Li000879	51.084	415	1.36e-140	99.75	ARO:3003775	AIL15701	Escherichia coli murA with mutation conferring resistance to fosfomycin	Escherichia coli ATCC 25922	CP009072	murA transferase	fosfomycin	antibiotic target alteration
PPE-GX01-2022-Li000913	36.585	574	6.2e-125	94.87	ARO:3003950	AAC74000.1	msbA	Escherichia coli str. K-12 substr. MG1655	U00096.3	ATP-binding cassette (ABC) antibiotic efflux pump	macrolide antibiotic;fluoroquinolone antibiotic;cephalosporin;penam;tetracycline antibiotic;peptide antibiotic;acridine dye;rifamycin antibiotic;pleuromutilin antibiotic;nitroimidazole antibiotic	antibiotic efflux
PPE-GX01-2022-Li000950	55.253	1028	0	74.06	ARO:3004681	AJP09758.1	Clostridioides difficile rpoC with mutation conferring resistance to vancomycin	Clostridioides difficile 630	CP010905.2	vancomycin-resistant beta prime subunit of RNA polymerase (rpoC)	glycopeptide antibiotic	antibiotic target alteration
PPE-GX01-2022-Li000951	53.304	1362	0	99.19	ARO:3003288	BAB38333.1	Escherichia coli rpoB mutants conferring resistance to rifampicin	Escherichia coli O157:H7 str. Sakai	BA000007.3	rifamycin-resistant beta-subunit of RNA polymerase (rpoB)	peptide antibiotic;rifamycin antibiotic	antibiotic target alteration;antibiotic target replacement
PPE-GX01-2022-Li000984	76.01	396	0	99.74	ARO:3003368	AAA50993.1	Escherichia coli EF-Tu mutants conferring resistance to kirromycin	Escherichia coli	AH002539.2	elfamycin resistant EF-Tu	elfamycin antibiotic	antibiotic target alteration
PPE-GX01-2022-Li000991	75.61	123	3.72e-66	100	ARO:3003395	AAK44936.1	Mycobacterium tuberculosis rpsL mutations conferring resistance to Streptomycin	Mycobacterium tuberculosis CDC1551	AE000516	antibiotic resistant rpsL	aminoglycoside antibiotic	antibiotic target alteration
PPE-GX01-2022-Li000993	57.184	689	0	99.71	ARO:3003735	CAG39573	Staphylococcus mutant fusA gene conferring resistance to fusidic acid	Staphylococcus aureus subsp. aureus MRSA252	BX571856	antibiotic resistant fusA	fusidic acid	antibiotic target alteration
PPE-GX01-2022-Li001047	35.258	329	3.82e-64	83.71	ARO:3000810	AAF42063.1	mtrC	Neisseria meningitidis MC58	AE002098.2	resistance-nodulation-cell division (RND) antibiotic efflux pump	macrolide antibiotic;fluoroquinolone antibiotic;monobactam;aminoglycoside antibiotic;carbapenem;glycylcycline;penam;tetracycline antibiotic;acridine dye;aminocoumarin antibiotic;diaminopyrimidine antibiotic;phenicol antibiotic;triclosan;antibacterial free fatty acids	antibiotic efflux
PPE-GX01-2022-Li001048	47.389	1034	0	98.57	ARO:3000784	ABS43151.1	cmeB	Campylobacter jejuni subsp. doylei 269.97	CP000768	resistance-nodulation-cell division (RND) antibiotic efflux pump	macrolide antibiotic;fluoroquinolone antibiotic;monobactam;aminoglycoside antibiotic;carbapenem;cephalosporin;glycylcycline;penam;tetracycline antibiotic;acridine dye;aminocoumarin antibiotic;diaminopyrimidine antibiotic;phenicol antibiotic;fusidic acid;triclosan;antibacterial free fatty acids	antibiotic efflux
PPE-GX01-2022-Li001049	32.489	474	5.13e-74	100	ARO:3000379	AAG03816.1	OprM	Pseudomonas aeruginosa PAO1	AE004091.2	resistance-nodulation-cell division (RND) antibiotic efflux pump	macrolide antibiotic;fluoroquinolone antibiotic;monobactam;aminoglycoside antibiotic;carbapenem;cephalosporin;glycylcycline;cephamycin;penam;tetracycline antibiotic;peptide antibiotic;acridine dye;aminocoumarin antibiotic;diaminopyrimidine antibiotic;sulfonamide antibiotic;phenicol antibiotic;triclosan;penem;antibacterial free fatty acids	antibiotic efflux
PPE-GX01-2022-Li001075	44.882	254	2.46e-72	93.04	ARO:3003573	AJF82049.1	LpxA	Acinetobacter baumannii	CP010781.1	Acinetobacter mutant Lpx gene conferring resistance to colistin	peptide antibiotic	antibiotic target alteration
PPE-GX01-2022-Li001109	43.07	938	0	100	ARO:3003729	CAA52296.1	Staphylococcus aureus ileS with mutation conferring resistance to mupirocin	Staphylococcus aureus	X74219	antibiotic resistant isoleucyl-tRNA synthetase (ileS)	mupirocin	antibiotic target alteration
PPE-GX01-2022-Li001161	31.53	536	1.36e-91	77.34	ARO:3004446	AAC22787.1	Haemophilus influenzae PBP3 conferring resistance to beta-lactam antibiotics	Haemophilus influenzae Rd KW20	L42023.1	Penicillin-binding protein mutations conferring resistance to beta-lactam antibiotics	monobactam;carbapenem;cephalosporin;cephamycin;penam	antibiotic target alteration
