# Supplementary material for: Fecal PCR survey and genome analysis of Lawsonia intracellularis in China
Source: Front Vet Sci. 2024 Feb 7;11:1324768. doi: 10.3389/fvets.2024.1324768 (PMC10879436; doi:10.3389/fvets.2024.1324768)
Supplement: Supplementary Figure 1 — Evaluation of the specificity of the qPCR method developed in this study by generating amplification curves of the method on detecting different pathogens. [file Data_Sheet_1.ZIP › Supplementary materials/Table S4.xlsx]

## Sheet: PPE-GX01-2022-Li.VF.anno
Table S4. Virulence factor genes possessed by L. intracellularis PPE-GX01-2022.
GeneID	identify(%)	identify-len	evalue	similar(%)	VFid	func	subtype	type
PPE-GX01-2022-Li000984	74.6	397	1.4e-175	100	VFG046458	tufA) elongation factor Tu [EF-Tu (CVF827)] [Francisella novicida U112]	EF_Tu	AdherenceInvasion
PPE-GX01-2022-Li001289	74.2	159	1.1e-65	41.19	VFG002891	(YPA_2597) hypothetical protein [O-antigen (CVF043)] [Yersinia pestis Antiqua]	O_antigen	Others
