# Supplementary material for: Fecal PCR survey and genome analysis of Lawsonia intracellularis in China
Source: Front Vet Sci. 2024 Feb 7;11:1324768. doi: 10.3389/fvets.2024.1324768 (PMC10879436; doi:10.3389/fvets.2024.1324768)
Supplement: Supplementary Figure 1 — Evaluation of the specificity of the qPCR method developed in this study by generating amplification curves of the method on detecting different pathogens. [file Data_Sheet_1.ZIP › Supplementary materials/Table S5.xlsx]

## Sheet: 1.StrainSpecific
Table S5. Strain-specific genes possessed by L. intracellularis PPE-GX01-2022, PHE/MN1-00, or N343.
#Specific_name	Gene_number	Gene_list
PPE-GX01-2022	27	PPE-GX01-2022-Li000057 PPE-GX01-2022-Li000213 PPE-GX01-2022-Li000454 PPE-GX01-2022-Li000490 PPE-GX01-2022-Li000491 PPE-GX01-2022-Li000574 PPE-GX01-2022-Li000575 PPE-GX01-2022-Li000576 PPE-GX01-2022-Li000640 PPE-GX01-2022-Li000643 PPE-GX01-2022-Li000757 PPE-GX01-2022-Li000892 PPE-GX01-2022-Li000896 PPE-GX01-2022-Li000929 PPE-GX01-2022-Li000930 PPE-GX01-2022-Li001156 PPE-GX01-2022-Li001157 PPE-GX01…
PHE/MN1-00	3	WP_011526934.1 WP_011526935.1 WP_155800194.1
N343	1	WP_041817110.1
